# Supplementary material for: Analysis of the Efficacy and Risk Factors for Failure of Balloon Dilation for Benign Ureteral Stricture
Source: J Clin Med. 2023 Feb 19;12(4):1655. doi: 10.3390/jcm12041655 (PMC9963490; doi:10.3390/jcm12041655)
Supplement: Supplementary file 1 [file jcm-12-01655-s001.zip]

Archive with 4 entries (2 files):
- jcm-2165816-supplementary/
- jcm-2165816-supplementary/Supplementary File(s)/
- jcm-2165816-supplementary/Supplementary File(s)/supplement Table S1.pdf
- jcm-2165816-supplementary/Supplementary File(s)/Supplementary Figure S1.pdf
